# Supplementary material for: Comprehensive Genomics Investigation of Neboviruses Reveals Distinct Codon Usage Patterns and Host Specificity
Source: Microorganisms. 2024 Mar 29;12(4):696. doi: 10.3390/microorganisms12040696 (PMC11052288; doi:10.3390/microorganisms12040696)
Supplement: Supplementary file 1 [file microorganisms-12-00696-s001.zip]

Archive with 1 entries (1 files):
- microorganisms-2927793-supplementary.pdf
